# Supplementary material for: A systematic review and bibliometric analysis of robot vs. laparoscopic surgery in urogynecology: current trends and future directions
Source: J Robot Surg. 2025 Nov 3;19(1):748. doi: 10.1007/s11701-025-02885-2 (PMC12583385; doi:10.1007/s11701-025-02885-2)
Supplement: Supplementary file 2 — Supplementary file2 (IPYNB 1329 KB) [file 11701_2025_2885_MOESM2_ESM.ipynb]

# %% [code]
#1
print (5+5, "total in MIS group")
print (500/10, "% in LS group")
print (500/10, "% in RS group")

# %% [code]
#2
print (10+10, "total in MIS group")
print (1000/20, "% in LS group")
print (1000/20, "% in RS group")

# %% [code]
#4
print (20+16, "total in MIS group")
print (2000/36, "% in LS group")
print (1600/36, "% in RS group")

# %% [code]
#5
print (38+40, "total patients in planned case")
print (3800/78, "% in LS group in planned case")
print (4000/78, "% in RS group in planned case")

print (33+35, "total patients in final case")
print (3300/68, "% in LS group in final case")
print (3500/68, "% in RS group in final case")

# %% [code]
#6
print (61+43, "total in MIS group")
print (6100/104, "% in LS group")
print (4300/104, "% in RS group")

# %% [code]
#7
print (40+23, "total in MIS group")
print (4000/63, "% in LS group")
print (2300/63, "% in RS group")

# %% [code]
#8
print (23+65, "total in MIS group")
print (2300/88, "% in LS group")
print (6500/88, "% in RS group")

# %% [code]
#9
print (48+43, "total in MIS group")
print (4800/91, "% in LS group")
print (4300/91, "% in RS group")

# %% [code]
#10
print (47+20, "total in MIS group")
print (4700/67, "% in LS group")
print (2000/67, "% in RS group")

# %% [code]
#11
print (40+40, "total in MIS group")
print (4000/80, "% in LS group")
print (4000/80, "% in RS group")

# %% [code]
#12
print (74+44, "total in MIS group")
print (7400/118, "% in LS group")
print (4400/118, "% in RS group")

# %% [code]
#13
print (38+40, "total in MIS group")
print (3800/78, "% in LS group")
print (4000/78, "% in RS group")

# %% [code]
#14
print (39+17, "total in MIS group")
print (3900/56, "% in LS group")
print (1700/56, "% in RS group")

# %% [code]
#15
print (273+262, "total in MIS group")
print (27300/535, "% in LS group")
print (26200/535, "% in RS group")

#including abdominal open
print (27300/1124, "% in LS group")
print (26200/1124, "% in RS group")
print (58900/1124, "% in Abdominal group")

# %% [code]
#16
print (249+121, "total in MIS group")
print (24900/370, "% in LS group")
print (12100/370, "% in RS group")

# %% [code]
#17
print (20+20, "total in MIS group")
print (2000/40, "% in LS group")
print (2000/40, "% in RS group")

# %% [code]
#18
print (33+33, "total in MIS group in final analysis")
print (3300/66, "% in LS group")
print (3300/66, "% in RS group")

# %% [code]
#19
print (36+39, "total in MIS group")
print (3600/75, "% in LS group")
print (3900/75, "% in RS group")

# %% [code]
#20
print (232+226, "total in MIS group")
print (23200/458, "% in LS group")
print (22600/458, "% in RS group")

# %% [code]
#21
print (43+11, "total in MIS group")
print (4300/54, "% in LS group")
print (1100/54, "% in RS group")

#including abdominal open
print (54+57, "total in MIS group")
print (4300/111, "% in LS group")
print (1100/111, "% in RS group")
print (5700/111, "% in Abdominal group")

# %% [code]
#22
print (51+13, "total in MIS group")
print (5100/64, "% in LS group")
print (1300/64, "% in RS group")

# %% [code]
#23
print (256+142, "total in MIS group")
print (25600/398, "% in LS group")
print (14200/398, "% in RS group")

#including abdominal open
print (256+142+983, "total in MIS group")
print (25600/1381, "% in LS group")
print (14200/1381, "% in RS group")
print (98300/1381, "% in Abdominal group")

# %% [code]
#24
print (49+51, "total in MIS group")
print (5100/100, "% in LS group")
print (4900/100, "% in RS group")

# %% [code]
#25
print (353+173, "total in MIS group")
print (35300/526, "% in LS group")
print (17300/526, "% in RS group")

#including abdominal open
print (353+173+183, "total in MIS group")
print (35300/709, "% in LS group")
print (17300/709, "% in RS group")
print (18300/709, "% in Open group")

print('BUT ONLY SURVEY RESPONDERS IN TABLE 3#')
print (166+80, "total in MIS group")
print (16600/246, "% in LS group")
print (8000/246, "% in RS group")
print (166+80+50, "total")
print (16600/296, "% in LS group")
print (8000/296, "% in RS group")
print (5000/296, "% in Abdominal group")

# %% [code]
#26
print (10489+6618, "total in MIS group")
print (1048900/17107, "% in LS group")
print (661800/17107, "% in RS group")

#including abdominal open
print (10489+6618+11406+62780, "total in MIS group")
print (1048900/91293, "% in LS group")
print (661800/91293, "% in RS group")
print (1140600/91293, "% in Abdominal group")
print (6278000/91293, "% in Vaginal group")


# %% [code]
#27
print (20+20, "total in MIS group")
print (2000/40, "% in LS group")
print (2000/40, "% in RS group")

# %% [code]
#28
print (160+54, "total in MIS group")
print (16000/214, "% in LS group")
print (5400/214, "% in RS group")

# %% [code]
#29
print (40+30, "total in MIS group")
print (4000/70, "% in LS group")
print (3000/70, "% in RS group")

# %% [code]
#31
print (2077+5598, "total in MIS group")
print (207700/7675, "% in LS group")
print (559800/7675, "% in RS group")

# %% [code]
#32
print (86+56, "total in MIS group")
print (8600/142, "% in LS group")
print (5600/142, "% in RS group")

# %% [code]
#33
print (52+16, "total in MIS group")
print (5200/68, "% in LS group")
print (1600/68, "% in RS group")

# %% [code]
#34
print (15+5, "total in MIS group")
print (1500/20, "% in LS group")
print (500/20, "% in RS group")

# %% [code]
#35
print (65+25, "total in MIS group")
print (6500/90, "% in LS group")
print (2500/90, "% in RS group")

# %% [code]
#36
print (409+52, "total in MIS group")
print (40900/461, "% in LS group")
print (5200/461, "% in RS group")

# %% [code]
#Worlcloud figure of the article titles
from wordcloud import WordCloud
import matplotlib.pyplot as plt

# List of the article titles
titles = [
    "A comparison of costs for abdominal, laparoscopic, and robot-assisted sacral colpopexy",
    "Single-port laparoscopic abdominal sacral colpopexy: initial experience and comparative outcomes",
    "Cost-minimization analysis of robotic-assisted, laparoscopic, and abdominal sacrocolpopexy",
    "Laparoscopic sacrocolpopexy for the treatment of vaginal vault prolapse: with or without robotic assistance",
    "Laparoscopic compared with robotic sacrocolpopexy for vaginal prolapse: a randomized controlled trial",
    "Robotic-assisted and laparoscopic sacrocolpopexy: comparing operative times, costs and outcomes",
    "Robotic versus laparoscopic rectopexy for complex rectocele: a prospective comparison of short-term outcomes",
    "Short-term outcomes of robotic versus conventional laparoscopic sacral colpopexy",
    "Minimally invasive apical sacropexy: a retrospective review of laparoscopic and robotic operating room experiences",
    "Prospective comparison of short-term functional outcomes obtained after pure laparoscopic and robot-assisted laparoscopic sacrocolpopexy",
    "Implementation of a new procedure: laparoscopic versus robotic sacrocolpopexy",
    "Is robotic-assisted ventral mesh rectopexy superior to laparoscopic ventral mesh rectopexy in the management of obstructed defaecation?",
    "Robotic compared with laparoscopic sacrocolpopexy: a randomized controlled trial",
    "Comparison of functional outcomes with purely laparoscopic sacrocolpopexy and robot-assisted sacrocolpopexy in obese women",
    "Outcomes of abdominal and minimally invasive sacrocolpopexy: a retrospective cohort study",
    "Perioperative adverse events after minimally invasive abdominal sacrocolpopexy",
    "Robotic versus laparoscopic sacrocolpopexy for apical prolapse: a case-control study",
    "One-Year Outcomes After Minimally Invasive Sacrocolpopexy",
    "Cosmetic Appearance of Port-site Scars 1 Year After Laparoscopic Versus Robotic Sacrocolpopexy: A Supplementary Study of the ACCESS Clinical Trial",
    "Outcomes in 450 Women After Minimally Invasive Abdominal Sacrocolpopexy for Pelvic Organ Prolapse",
    "Robotic or laparoscopic sacrohysteropexy versus open sacrohysteropexy for uterus preservation in pelvic organ prolapse",
    "Laparoscopic and robotic sacropexy: retrospective review of learning curve experiences and follow-up",
    "Long-Term Effectiveness of Uterosacral Colpopexy and Minimally Invasive Sacral Colpopexy for Treatment of Pelvic Organ Prolapse",
    "Robot-assisted Vs Laparoscopic Sacrocolpopexy for High-stage Pelvic Organ Prolapse: A Prospective, Randomized, Single-center Study",
    "Long-term pelvic organ prolapse recurrence and mesh exposure following sacrocolpopexy",
    "Adnexal surgery at the time of hysterectomy in women 65 years and older undergoing hysterectomy for prolapse: do practice trends differ by route of surgery?",
    "Comparison of Trendelenburg Angles in Vaginal, Laparoscopic, and Robotic Uterovaginal Apical Prolapse Repairs",
    "Evaluating the morbidity and long-term efficacy of laparoscopic sacrocolpopexy with and without robotic assistance for pelvic organ prolapse",
    "Minimally invasive surgery in urogynecology: a comparison of standard laparoscopic, minilaparoscopic, percutaneous surgical system, and robotic sacral colpopexy",
    "Cost-effectiveness of Surgical Treatment Pathways for Prolapse",
    "Surgical Complications and Hospital Costs in Robot-Assisted Versus Conventional Laparoscopic Hysterectomy With Concurrent Sacrocolpopexy: Analysis of the Nationwide Readmissions Database",
    "Operative Time for Minimally Invasive Sacrocolpopexy: Comparison of Conventional Laparoscopy versus Robotic Platform",
    "Perioperative outcomes of robotic versus laparoscopic sacrocolpopexy",
    "Minimally Invasive Sacrocolpopexy (Laparoscopic and Robotic): Its Outcomes and Complications—Our Experience",
    "Comparing Postoperative Pain with Laparoscopic versus Robotic Sacrocolpopexy",
    "Postoperative adverse events and re-treatment among patients who have undergone laparoscopic and robotic sacrocolpopexy for pelvic organ prolapse in Japan"
]

# Combine all titles into one string
text = " ".join(titles)

# Create a word cloud with blue color scheme
wordcloud = WordCloud(width=800, height=400, background_color='white', colormap='Blues').generate(text)
# if blues: colormap='Blues', if green: colormap='Greens',

# Display the word cloud
plt.figure(figsize=(10, 5))
plt.imshow(wordcloud, interpolation='bilinear')
plt.axis("off")
plt.show()

# %% [code]
# Figure on the journals

# Import necessary libraries
import pandas as pd
import matplotlib.pyplot as plt

# List of journal names
journals = [
    "Am J Obstet Gynecol (IF:8.7)", "Arch Gynecol Obstet (IF:2.1 )", "Ceska Gynekol (IF=0.5)", "Colorectal Dis (IF=2.9)",
    "Dis Colon Rectum (IF=3.3)", "Female Pelvic Med Reconstr Surg (Contunied by Urogynecology) (IF=0.8)",
    "Female Pelvic Med Reconstr Surg (Contunied by Urogynecology) (IF=0.8)",
    "Female Pelvic Med Reconstr Surg (Contunied by Urogynecology) (IF=0.8)",
    "Female Pelvic Med Reconstr Surg (Contunied by Urogynecology) (IF=0.8)",
    "Female Pelvic Med Reconstr Surg (Contunied by Urogynecology) (IF=0.8)",
    "Female Pelvic Med Reconstr Surg (Contunied by Urogynecology) (IF=0.8)",
    "Female Pelvic Med Reconstr Surg (Contunied by Urogynecology) (IF=0.8)",
    "Female Pelvic Med Reconstr Surg (Contunied by Urogynecology) (IF=0.8)",
    "Female Pelvic Med Reconstr Surg (Contunied by Urogynecology) (IF=0.8)",
    "G Chir (IF: NR)", "Hong Kong Med J (IF:3.1)",
    "Int J Gynaecol Obstet (IF:2.6)",
    "Int Urogynecol J (IF:1.8)", "Int Urogynecol J (IF:1.8)",
    "Int Urogynecol J (IF:1.8)", "Int Urogynecol J (IF:1.8)",
    "J Minim Invasive Gynecol (IF:3.5)", "J Minim Invasive Gynecol (IF:3.5)",
    "J Minim Invasive Gynecol (IF:3.5)", "J Minim Invasive Gynecol (IF:3.5)",
    "J Minim Invasive Gynecol (IF:3.5)", "J Robot Surg (IF:2.2)",
    "J South Asian Feder Obs Gynae (IF:NR)",
    "Minerva Med (IF:4.7)", "Obstet Gynecol (IF:5.8)", "Obstet Gynecol (IF:5.8)", "Pelviperineology (IF:NR)",
    "Prog Urol (IF:NR)", "Urology (IF:2.1)", "Urology (IF:2.1)", "World J Urol (IF:2.8)"]

# Create a DataFrame from the journal list
journal_df = pd.DataFrame(journals, columns=["Journal"])

# Count the frequency of each journal
journal_counts = journal_df["Journal"].value_counts().reset_index()
journal_counts.columns = ["Journal", "Frequency"]

# Display the table
print(journal_counts)

# Plot the frequency as a bar chart
plt.figure(figsize=(10, 6))
plt.barh(journal_counts["Journal"], journal_counts["Frequency"], color='skyblue')
plt.xlabel("Frequency")
plt.title("Frequency of Journal Names")
plt.gca().invert_yaxis()  # Invert y-axis to show the highest frequency at the top
plt.show()

# %% [code]
print(500/36, "J Minim Invasive Gynecol")
print(400/36, "Int Urogynecol J")

# %% [code]
#alternative heat map
!pip install branca

import branca
import folium
from folium.plugins import HeatMap
from geopy.geocoders import Nominatim
import pandas as pd
import time

# List of countries
countries = [
    "USA", "USA", "USA", "Hong Kong", "USA", "USA", "France", "USA", "USA", "France",
    "Israel", "France", "USA", "France", "USA", "USA", "Italy", "USA", "USA", "USA",
    "Korea", "Czech Republic", "USA", "Italy", "USA", "USA", "USA", "France", "Italy",
    "USA", "USA", "USA", "Türkiye", "India", "USA", "Japan"
]

# Count the occurrences of each country
country_counts = pd.Series(countries).value_counts()

# Initialize a map centered around the world
m = folium.Map(location=[20, 0], zoom_start=2, tiles='CartoDB positron')  # Using a light basemap

# Geolocator to get the country coordinates
geolocator = Nominatim(user_agent="my-geocoding-app")

# Create a list of lat/lon pairs for each country
heat_data = []

# Get the coordinates for each country
for country, count in country_counts.items():
    location = geolocator.geocode(country)
    if location:
        heat_data.append([location.latitude, location.longitude, count])
    time.sleep(1)  # Avoid rate limiting

# Create a heatmap with blue color scheme
HeatMap(
    heat_data,
    min_opacity=0.3,
    max_val=country_counts.max(),
    radius=15,  # Adjust radius for better visualization
    blur=10,  # Adjust blur for smoother transitions
    gradient={'0.4': 'lightblue', '0.6': 'blue', '0.8': 'darkblue'},
).add_to(m)


# Create a custom legend
legend_html = """
     <div style="position: fixed;
                 bottom: 50px; left: 50px; width: 150px; height: 90px;
                 border:2px solid grey; z-index:9999; font-size:14px;
                 background-color: rgba(255, 255, 255, 0.8);
                 ">
     &nbsp; <b>Number of studies</b> <br>
     &nbsp; <i class="fa fa-circle fa-1x" style="color:lightblue"></i> &nbsp; 1-3 <br>
     &nbsp; <i class="fa fa-circle fa-1x" style="color:blue"></i> &nbsp; 4-6 <br>
     &nbsp; <i class="fa fa-circle fa-1x" style="color:darkblue"></i> &nbsp; >6
     </div>
     """
m.get_root().html.add_child(folium.Element(legend_html))

# Display the map
m

# %% [code]
#analysis on the country frequency
from collections import Counter

# List of countries based on the data provided
countries = [
    "USA", "USA", "USA", "Hong Kong", "USA", "USA", "France", "USA", "USA", "France",
    "Israel", "France", "USA", "France", "USA", "USA", "Italy", "USA", "USA", "USA",
    "Korea", "Czech Republic", "USA", "Italy", "USA", "USA", "USA", "France", "Italy",
    "USA", "USA", "USA", "Türkiye", "India", "USA", "Japan"
]

# Calculate the frequencies of each country
country_counts = Counter(countries)

# Display the frequencies
for country, frequency in country_counts.items():
    print(f"{country}: {frequency}")

# %% [code]
#the heat map on the countries
!pip install geopandas matplotlib pandas pycountry

import pandas as pd
import geopandas as gpd
import matplotlib.pyplot as plt
from collections import Counter
import pycountry

# List of countries
countries = [
    "United States", "United States", "United States", "Hong Kong S.A.R.", "United States",
    "United States", "France", "United States", "United States", "France",
    "Israel", "France", "United States", "France", "United States", "United States",
    "Italy", "United States", "United States", "United States",
    "South Korea", "Czech Republic", "United States", "Italy", "United States", "United States",
    "United States", "France", "Italy",
    "United States", "United States", "United States", "Turkey", "India", "United States", "Japan"
]

# Count frequencies of studies per country
country_counts = Counter(countries)

# Create a DataFrame for plotting
data = pd.DataFrame(country_counts.items(), columns=["Country", "Frequency"])

# Load a world map from Natural Earth data
world = gpd.read_file("https://naturalearth.s3.amazonaws.com/50m_cultural/ne_50m_admin_0_countries.zip")

# Standardize country names using pycountry
def standardize_country_name(country):
    try:
        return pycountry.countries.search_fuzzy(country)[0].name
    except LookupError:
        # Handle special cases or unrecognized countries
        if country in ["USA", "US"]:
            return "United States"
        elif country == "Hong Kong S.A.R.":
            return "Hong Kong"
        else:
            return country

# Apply standardization to both datasets
data["Country"] = data["Country"].apply(standardize_country_name)
world["Country"] = world["NAME"].apply(standardize_country_name)


# Merge the frequency data with the world map
data_merged = world.merge(data, how="left", on="Country")

# Fill NaN frequencies with 0
data_merged["Frequency"] = data_merged["Frequency"].fillna(0)

# Plot the map
fig, ax = plt.subplots(1, 1, figsize=(15, 10))

# Create the color map
data_merged.plot(
    column="Frequency",
    cmap="Blues",
    linewidth=0.8,
    ax=ax,
    edgecolor="0.8",
    legend=True,
    legend_kwds={
        "label": "Frequency of Studies",
        "orientation": "vertical",
        "shrink": 0.5  # Adjust the legend size if needed
    }
)

# Add title
ax.set_title("World Map of Study Frequency by Country", fontdict={"fontsize": 20}, loc="center")

# Remove axis
ax.axis("off")

# Show the plot
plt.show()

# %% [code]
#list of countries based on the income level
import pandas as pd
from collections import Counter

# List of countries based on the data provided
countries = [
    "USA", "USA", "USA", "Hong Kong", "USA", "USA", "France", "USA", "USA", "France",
    "Israel", "France", "USA", "France", "USA", "USA", "Italy", "USA", "USA", "USA",
    "Korea", "Czech Republic", "USA", "Italy", "USA", "USA", "USA", "France", "Italy",
    "USA", "USA", "USA", "Türkiye", "India", "USA", "Japan"
]

# WHO-based income level classification
income_levels = {
    "USA": "High income",
    "Hong Kong": "High income",
    "France": "High income",
    "Israel": "High income",
    "Italy": "High income",
    "Korea": "High income",
    "Czech Republic": "High income",
    "Türkiye": "Upper middle income",
    "India": "Lower middle income",
    "Japan": "High income"
}

# Calculate frequencies of each country
country_counts = Counter(countries)

# Create a DataFrame with countries, frequencies, and income levels
data = pd.DataFrame([
    {"Country": country, "Frequency": frequency, "Income Level": income_levels.get(country, "Unknown")}
    for country, frequency in country_counts.items()
])

# Add a total row grouped by income level
income_totals = data.groupby("Income Level")["Frequency"].sum().reset_index()
income_totals["Country"] = "Total"
data = pd.concat([data, income_totals], ignore_index=True)

# Display the table
print(data.to_string(index=False))


# %% [code]
#Figure of countries based on the income level

import matplotlib.pyplot as plt

# Data for the pie chart
labels = ["High income", "Lower middle income", "Upper middle income"]
sizes = [34, 1, 1]
colors = ["#4A90E2", "#50BFE6", "#ADD8E6"]  # Shades of blue
explode = (0.1, 0, 0)

# Create the pie chart
plt.figure(figsize=(8, 8))
plt.pie(
    sizes,
    explode=explode,
    labels=labels,
    colors=colors,
    autopct='%1.1f%%',
    shadow=True,
    startangle=140,
    textprops={"fontsize": 12}
)

# Title
plt.title("Income Levels Distribution", fontsize=16)

# Display the chart
plt.show()


# %% [code]
##Table 1
print(200/36, "% NR diagnosis")
print(100/36, "% complex rectocele")
print(100/36, "% pelvic floor disorders")
print(3200/36, "% POP")

print(2700/36, "Concomitant surgeries")

# %% [code]
# Center analysis
categories = [
    "NR", "Single center", "Single center", "Single center", "Single center",
    "Multicenter", "Single center", "Single center", "Single center", "Single center",
    "Multicenter", "Single center", "Multicenter", "Multicenter", "Multicenter",
    "Single center", "Multicenter", "Single center", "Multicenter", "Single center",
    "Single center", "Single center", "Single center", "Multicenter", "Multicenter",
    "Multicenter", "Multicenter", "NR", "Multicenter", "Single center", "Single center",
    "Single center", "Multicenter", "Multicenter"
]

# Total
total = 36

# Count occurrences
from collections import Counter
counts = Counter(categories)

# Calculate percentages
percentages = {key: (value / total) * 100 for key, value in counts.items()}

# Display results
print("Counts:", counts)
print("Percentages:", percentages)


# %% [code]
# Study types
data = [
    "Retrospective", "Retrospective", "Modeling", "Retrospective",
    "Prospective Randomized",
    "Retrospective", "Prospective Nonrandom", "Retrospective",
    "Retrospective", "Prospective",
    "Retrospective", "Prospective Nonrandom", "RCT", "Retrospective",
    "Retrospective",
    "Retrospective", "Retrospective", "RCT", "RCT", "Retrospective",
    "Retrospective",
    "Retrospective", "Retrospective", "Prospective Randomized", "Prospective",
    "Retrospective",
    "Prospective", "Retrospective", "Retrospective", "Cost effectiveness",
    "Retrospective",
    "Retrospective", "Retrospective", "Retrospective", "RCT", "Retrospective"
]

# Import required libraries
import pandas as pd

# Create a DataFrame
df = pd.DataFrame(data, columns=['Study_Type'])

# Calculate frequencies and percentages
frequencies = df['Study_Type'].value_counts()
percentages = df['Study_Type'].value_counts(normalize=True) * 100

# Combine results into a single DataFrame
results = pd.DataFrame({
    'Frequency': frequencies,
    'Percentage': percentages
})

# Print the results
print(results)

# %% [code]


# %% [code]
# Reporting patients
print (3400/36, 'reporting the number of patients')

# Total patients
numbers = [
    10, 20, 36, 68, 104, 63, 88, 91, 67, 80,
    118, 78, 56, 535, 370, 40, 66, 75, 458,
    54, 64, 398, 100, 296, 17107, 40, 214,
    70, 7675, 142, 68, 20, 90, 461
]

# Calculate the sum
total_sum = sum(numbers)

# Print the result
print("The total sum is:", total_sum)


# Import necessary libraries
import pandas as pd

# Data
data = {
    "Laparoscopy": [5, 10, 20, 33, 61, 40, 23, 48, 47, 40, 74, 38, 39, 273,
                    249, 20, 33, 36, 232, 43, 51, 256, 51, 166, 10489, 20,
                    160, 40, 2077, 86, 52, 15, 65, 409],
    "Robotic": [5, 10, 16, 35, 43, 23, 65, 43, 20, 40, 44, 40, 17, 262, 121,
                20, 33, 39, 226, 11, 13, 142, 49, 80, 6618, 20, 54, 30, 5598,
                56, 16, 5, 25, 52]
}

# Create DataFrame
df = pd.DataFrame(data)

# Calculate sums
sum_laparoscopy = df["Laparoscopy"].sum()
sum_robotic = df["Robotic"].sum()

# Calculate ratios
df["Ratio"] = df["Laparoscopy"] / df["Robotic"]

# Count ratios greater than 1
count_greater_than_one = (df["Ratio"] > 1).sum()

# Display results
print("Sum of Laparoscopy:", sum_laparoscopy)
print("Sum of Robotic:", sum_robotic)
print(sum_laparoscopy/sum_robotic, "total ratio LS/RS")
print("Number of ratios > 1:", count_greater_than_one)
# Display the DataFrame with ratios
print("\nDataFrame with Ratios:")
print(df)

# %% [code]
# Robot types
data = [
    "NR",
"NR",
"daVinci HD S Robotic Surgical System (Intuitive Surgical, Inc.)",
"2007-2008: a three-arm robot (da Vinci Surgical System; Intuitive Surgical, Sunnyvale [CA], US)",
"da Vinci Surgical System",
"da Vinci robot-S (Intuitive Surgical Inc., Sunnyvale, Calif)",
"4-armed Da Vinci-S surgical system (Intuitive Surgical Inc., Sunnyvale, CA)",
"da Vinci S system (Intuitive Surgical) and 5 operative ports",
"NR",
"NR",
"da Vinci Surgical System",
"Da Vinci-S surgical system (Intuitive Surgical Inc., Sunnyvale, California, USA)",
"NR",
"three-arm da Vinci® surgical system",
"NR",
"NR",
"DaVinci Surgical System (Intuitive Surgical Inc., Sunnyvale, California, USA)",
"NR",
"NR",
"NR",
"da Vinci Si Surgical System (Intuitive Surgical, Inc., CA, USA)",
"DaVinci S Surgical System (Intuitive Surgical Inc., Sunnyvale, California, USA)",
"NR",
"DaVinci Xi",
"NR",
"NR",
"NR",
"Da-Vinci surgical system (Intuitive Surgical Inc., Sunnyvale, CA, USA)",
"Da Vinci Robotic Si Surgical System (Intuitive Surgical, Mountain View, CA, USA)",
"NR",
"NR",
"DaVinci Si or Xi platform (Intuitive Surgical)",
"da Vinci Xi Surgical System (Intuitive Surgical, Sunnyvale, CA)",
"da Vinci Si",
"NR",
"NR"
]

# Import required libraries
import pandas as pd

# Create a DataFrame
df = pd.DataFrame(data, columns=['Robot'])

# Calculate frequencies and percentages
frequencies = df['Robot'].value_counts()
percentages = df['Robot'].value_counts(normalize=True) * 100

# Combine results into a single DataFrame
results = pd.DataFrame({
    'Frequency': frequencies,
    'Percentage': percentages
})

# Print the results
print(results)

# %% [code]
# Surgery types
data = ["Sacrocolpopexy", "Sacrocolpopexy", "Sacrocolpopexy", "Sacrocolpopexy",
        "Sacrocolpopexy", "Sacrocolpopexy", "Rectopexy", "Sacrocolpopexy",
        "Sacrocolpopexy", "Sacrocolpopexy", "Sacrocolpopexy", "rectopexy",
        "Sacrocolpopexy", "Sacrocolpopexy", "Sacrocolpopexy", "Sacrocolpopexy",
        "Sacrocolpopexy", "Sacrocolpopexy", "Sacrocolpopexy", "Sacrocolpopexy",
        "Sacrohysteropexy", "Sacropexy", "Sacrocolpopexy", "Sacrocolpopexy",
        "Sacrocolpopexy", "Sacrocolpopexy", "Sacrocolpopexy", "Sacrocolpopexy",
        "Sacrocolpopexy", "Sacrocolpopexy", "Sacrocolpopexy", "Sacrocolpopexy",
        "Sacrocolpopexy", "Sacrocolpopexy", "Sacrocolpopexy", "Sacrocolpopexy"]

# Import required libraries
import pandas as pd

# Create a DataFrame
df = pd.DataFrame(data, columns=['Surgery'])

# Calculate frequencies and percentages
frequencies = df['Surgery'].value_counts()
percentages = df['Surgery'].value_counts(normalize=True) * 100

# Combine results into a single DataFrame
results = pd.DataFrame({
    'Frequency': frequencies,
    'Percentage': percentages
})

# Print the results
print(results)

# %% [code]
#Table 2
print(400/36, "% no basedline report")
print(2000/36, "% no AGE DIFFERENCES")
print(2100/36, "% no BMI DIFFERENCES")

print(100/36, "% LS conversion")

print(1100/36, "% laparatomy conversion")
print(900/11, "% laparatomy conversion in laparoscopy group")


print(2000/36, "% POP-Q analysis")
print(600/36, "% no assesment NR")

print(600/36, "% no Follow-up NR")

print(400/6, "% mesh more in robotic")


# %% [code]
#Table 3
print(900/36, '% studies included any +vaginal, abdominal ')
print(200/36, '% studies included all +vaginal, abdominal ')
print(300/36, '% studies included +vaginal ')
print(400/36, '% studies included all +abdominal ')

# %% [code]
#IF and total citations correlation

# Install dependencies (optional in Colab, usually pre-installed)
import pandas as pd

# Define the dataset
data = {
    "IF": [
        1.8, 2.1, 3.5, 3.1, 5.8, 0.8, 3.3, 0.8, 0.8, 2.8, 2.1, 2.9, 5.8, "NR",
        0.8, 8.7, "NR", 0.8, 3.5, 0.8, 1.8, 0.5, 0.8, 2.1, 1.8, 1.8, 3.5, 2.2,
        4.7, 0.8, 0.8, 3.5, "NR", "NR", 3.5, 2.6
    ],
    "Total_citations": [
        72, 49, 118, 37, 468, 89, 83, 42, 23, 83, 53, 105, 296, 19,
        114, 113, 38, 54, 16, 54, 23, 10, 17, 55, 29, 6, 6, 17, 11,
        15, 7, 8, 0, 0, 6, 11
    ]
}

# Create DataFrame
df = pd.DataFrame(data)

# Convert "IF" column to numeric, setting "NR" as NaN
df["IF"] = pd.to_numeric(df["IF"], errors="coerce")

# Drop rows with missing IF values (where IF == NR)
df_clean = df.dropna(subset=["IF"])

# Calculate correlation
correlation = df_clean["IF"].corr(df_clean["Total_citations"])

print("Correlation between IF and Total Citations:", correlation)

# Display cleaned dataset
df_clean


# %% [code]
#Citations per year

# Install dependencies (optional in Colab, usually preinstalled)
import pandas as pd
import matplotlib.pyplot as plt

# -------------------------------
# Step 1: Full dataset
# -------------------------------
data = {
    "Patel et al. (2009)": {"total": 72, "citations": {2009:2,2010:6,2011:18,2012:13,2013:8,2014:4,2015:1,2016:7,2017:4,2018:1,2019:3,2020:1,2021:1,2022:0,2023:3,2024:0,2025:0}},
    "White et al. (2009)": {"total": 49, "citations": {2009:0,2010:5,2011:8,2012:13,2013:7,2014:1,2015:3,2016:3,2017:3,2018:1,2019:0,2020:1,2021:0,2022:2,2023:2,2024:0,2025:0}},
    "Judd et al. (2010)": {"total": 118, "citations": {2010:0,2011:10,2012:24,2013:15,2014:12,2015:4,2016:5,2017:10,2018:3,2019:8,2020:5,2021:3,2022:5,2023:6,2024:3,2025:2}},
    "Chan et al. (2011)": {"total": 37, "citations": {2011:1,2012:4,2013:4,2014:3,2015:1,2016:4,2017:2,2018:3,2019:1,2020:5,2021:2,2022:1,2023:4,2024:0,2025:1}},
    "Paraiso et al. (2011)": {"total": 468, "citations": {2011:0,2012:28,2013:43,2014:52,2015:23,2016:43,2017:43,2018:35,2019:32,2020:40,2021:32,2022:24,2023:25,2024:23,2025:17}},
    "Tan-Kim et al. (2011)": {"total": 89, "citations": {2011:2,2012:4,2013:5,2014:18,2015:2,2016:9,2017:8,2018:3,2019:4,2020:4,2021:8,2022:8,2023:6,2024:4,2025:2}},
    "Wong et al. (2011)": {"total": 83, "citations": {2011:1,2012:4,2013:13,2014:12,2015:3,2016:9,2017:5,2018:8,2019:6,2020:5,2021:10,2022:3,2023:1,2024:1,2025:1}},
    "Antosh et al. (2012)": {"total": 42, "citations": {2012:1,2013:4,2014:7,2015:2,2016:8,2017:2,2018:2,2019:3,2020:1,2021:1,2022:5,2023:1,2024:0,2025:5}},
    "Pulliam et al. (2012)": {"total": 23, "citations": {2012:0,2013:3,2014:1,2015:2,2016:2,2017:2,2018:3,2019:0,2020:2,2021:2,2022:2,2023:1,2024:1,2025:2}},
    "Seror et al. (2012)": {"total": 83, "citations": {2012:3,2013:6,2014:11,2015:6,2016:8,2017:8,2018:5,2019:5,2020:5,2021:9,2022:6,2023:3,2024:3,2025:4}},
    "Awad et al. (2013)": {"total": 53, "citations": {2013:2,2014:8,2015:1,2016:6,2017:7,2018:2,2019:4,2020:3,2021:5,2022:5,2023:3,2024:1,2025:4}},
    "Mantoo et al. (2013)": {"total": 105, "citations": {2013:0,2014:6,2015:8,2016:12,2017:10,2018:9,2019:9,2020:12,2021:10,2022:11,2023:9,2024:5,2025:4}},
    "Anger et al. (2014)": {"total": 296, "citations": {2014:13,2015:15,2016:33,2017:34,2018:23,2019:29,2020:23,2021:30,2022:28,2023:33,2024:16,2025:13}},
    "Joubert et al. (2014)": {"total": 19, "citations": {2014:0,2015:2,2016:2,2017:2,2018:0,2019:1,2020:2,2021:3,2022:3,2023:0,2024:2,2025:2}},
    "Nosti et al. (2014)": {"total": 114, "citations": {2013:1,2014:4,2015:8,2016:17,2017:9,2018:5,2019:7,2020:9,2021:11,2022:11,2023:11,2024:9,2025:11}},
    "Unger et al. (2014)": {"total": 113, "citations": {2014:0,2015:5,2016:12,2017:16,2018:10,2019:11,2020:9,2021:16,2022:16,2023:6,2024:5,2025:7}},
    "Cucinella et al. (2016)": {"total": 38, "citations": {2016:0,2017:3,2018:1,2019:5,2020:13,2021:6,2022:6,2023:2,2024:0,2025:1}},
    "Kenton et al. (2016)": {"total": 54, "citations": {2016:0,2017:4,2018:2,2019:6,2020:7,2021:6,2022:13,2023:6,2024:6,2025:4}},
    "Mueller et al. (2016)": {"total": 16, "citations": {2016:0,2017:3,2018:3,2019:3,2020:2,2021:1,2022:1,2023:1,2024:1,2025:1}},
    "Mueller et al. (2016, 2nd)": {"total": 54, "citations": {2016:1,2017:14,2018:7,2019:5,2020:4,2021:3,2022:10,2023:4,2024:2,2025:4}},
    "Paek et al. (2016)": {"total": 23, "citations": {2016:1,2017:6,2018:1,2019:2,2020:3,2021:5,2022:2,2023:1,2024:1,2025:0}},
    "Pilka et al. (2017)": {"total": 10, "citations": {2017:0,2018:0,2019:0,2020:3,2021:2,2022:1,2023:2,2024:1,2025:1}},
    "Unger et al. (2017)": {"total": 17, "citations": {2017:1,2018:1,2019:3,2020:3,2021:3,2022:3,2023:2,2024:1,2025:0}},
    "Illiano et al. (2018)": {"total": 55, "citations": {2019:0,2020:5,2021:16,2022:11,2023:9,2024:9,2025:5}},
    "Thomas et al. (2020)": {"total": 29, "citations": {2020:1,2021:4,2022:7,2023:4,2024:10,2025:3}},
    "Greene et al. (2021)": {"total": 6, "citations": {2021:0,2022:1,2023:2,2024:1,2025:2}},
    "Jaresova et al. (2021)": {"total": 6, "citations": {2021:0,2022:2,2023:0,2024:3,2025:1}},
    "Lallemant et al. (2021)": {"total": 17, "citations": {2021:3,2022:1,2023:3,2024:5,2025:4}},
    "Panico et al. (2021)": {"total": 11, "citations": {2020:1,2021:1,2022:2,2023:4,2024:2,2025:1}},
    "Wang et al. (2021)": {"total": 15, "citations": {2021:1,2022:3,2023:5,2024:3,2025:3}},
    "Andiman et al. (2022)": {"total": 7, "citations": {2022:3,2023:1,2024:2,2025:1}},
    "Clark et al. (2022)": {"total": 8, "citations": {2022:1,2023:3,2024:0,2025:3}},
    "Özbaşli et al. (2022)": {"total": 0, "citations": {2022:0,2023:0,2024:0,2025:0}},
    "Texeira et al. (2022)": {"total": 0, "citations": {2022:0,2023:0,2024:0,2025:0}},
    "Nilsson et al. (2023)": {"total": 6, "citations": {2023:0,2024:1,2025:5}},
    "Shigemi et al. (2023)": {"total": 11, "citations": {2023:2,2024:5,2025:4}},
}

# -------------------------------
# Step 2: Convert to DataFrame
# -------------------------------
all_records = []
for author, info in data.items():
    total = info["total"]
    for year, cites in info["citations"].items():
        all_records.append({"Author": author, "Year": year, "Citations": cites, "Total": total})

df = pd.DataFrame(all_records)

# -------------------------------
# Step 3: Plot
# -------------------------------
plt.figure(figsize=(15,8))

for author in df["Author"].unique():
    sub = df[df["Author"] == author]
    plt.plot(sub["Year"], sub["Citations"], marker="o", label=f"{author} ({sub['Total'].iloc[0]})")

plt.xlabel("Year", fontsize=12)
plt.ylabel("Citations per Year", fontsize=12)
plt.title("Citation Trends by Study", fontsize=14, fontweight="bold")
plt.legend(bbox_to_anchor=(1.05, 1), loc='upper left')  # legend outside
plt.grid(True)
plt.tight_layout()
plt.show()
